# Supplementary material for: Broad-Spectrum Adverse Events of Special Interests Based on Immune Response Following COVID-19 Vaccination: A Large-Scale Population-Based Cohort Study
Source: J Clin Med. 2025 Mar 6;14(5):1767. doi: 10.3390/jcm14051767 (PMC11900331; doi:10.3390/jcm14051767)
Supplement: Supplementary file 1 [file jcm-14-01767-s001.zip]

Archive with 3 entries (3 files):
- Table S1_IRAE_final.pdf
- Table S2_IRAE_final.pdf
- Table S3_COVIDirAE_final.pdf
